# Supplementary material for: Characterization and Identification of Neocosmospora solani and Fusarium oxysporum Causing Root Necrosis and Wilting of Orange Trees in Chile
Source: Plants (Basel). 2025 Jan 26;14(3):376. doi: 10.3390/plants14030376 (PMC11821085; doi:10.3390/plants14030376)
Supplement: Supplementary file 1 [file plants-14-00376-s001.zip]

Archive with 1 entries (1 files):
- plants-3365897-supplementary.pdf
